# Supplementary material for: Transcriptional Reprogramming and Constitutive PD-L1 Expression in Melanoma Are Associated with Dedifferentiation and Activation of Interferon and Tumour Necrosis Factor Signalling Pathways
Source: Cancers (Basel). 2021 Aug 24;13(17):4250. doi: 10.3390/cancers13174250 (PMC8428231; doi:10.3390/cancers13174250)
Supplement: Supplementary file 1 [file cancers-13-04250-s001.zip]

Archive with 9 entries (9 files):
- cancers-1280223-Table S1.pdf
- cancers-1280223-Table S2.xlsx
- Supplementary-Figure S1.tif
- Supplementary-Figure S2.tif
- Supplementary-Figure S3.tif
- Supplementary-Figure S4.tif
- Supplementary-Figure S5.tif
- Supplementary-Figure S6.tif
- Supplementary-Figure S7.tif
