# Supplementary material for: Transcriptional Reprogramming and Constitutive PD-L1 Expression in Melanoma Are Associated with Dedifferentiation and Activation of Interferon and Tumour Necrosis Factor Signalling Pathways
Source: Cancers (Basel). 2021 Aug 24;13(17):4250. doi: 10.3390/cancers13174250 (PMC8428231; doi:10.3390/cancers13174250)
Supplement: Supplementary file 1 [file cancers-13-04250-s001.zip › cancers-1280223-Table S2.xlsx]

## Sheet: Table S2
Table S2. List of monoclonal antibodies and reagents according to EV subtype
	ENSG_ID	genesym	direction	group
1	ENSG00000227234	SPANXB1	up	protein_coding
2	ENSG00000198768	APCDD1L	up	protein_coding
3	ENSG00000108342	CSF3	up	protein_coding
4	ENSG00000162618	ADGRL4	up	protein_coding
5	ENSG00000133454	MYO18B	up	protein_coding
6	ENSG00000047936	ROS1	up	protein_coding
7	ENSG00000120279	MYCT1	up	protein_coding
8	ENSG00000198286	CARD11	up	protein_coding
9	ENSG00000147689	FAM83A	up	protein_coding
10	ENSG00000145934	TENM2	up	protein_coding
11	ENSG00000123689	G0S2	up	protein_coding
12	ENSG00000178031	ADAMTSL1	up	protein_coding
13	ENSG00000146477	SLC22A3	up	protein_coding
14	ENSG00000072657	TRHDE	up	protein_coding
15	ENSG00000124882	EREG	up	protein_coding
16	ENSG00000133106	EPSTI1	up	protein_coding
17	ENSG00000166923	GREM1	up	protein_coding
18	ENSG00000101017	CD40	up	protein_coding
19	ENSG00000134259	NGF	up	protein_coding
20	ENSG00000164484	TMEM200A	up	protein_coding
21	ENSG00000181634	TNFSF15	up	protein_coding
22	ENSG00000169126	ARMC4	up	protein_coding
23	ENSG00000010438	PRSS3	up	protein_coding
24	ENSG00000164509	IL31RA	up	protein_coding
25	ENSG00000205426	KRT81	up	protein_coding
26	ENSG00000153294	ADGRF4	up	protein_coding
27	ENSG00000183729	NPBWR1	up	protein_coding
28	ENSG00000166396	SERPINB7	up	protein_coding
29	ENSG00000121895	TMEM156	up	protein_coding
30	ENSG00000101307	SIRPB1	up	protein_coding
31	ENSG00000196460	RFX8	up	protein_coding
32	ENSG00000151388	ADAMTS12	up	protein_coding
33	ENSG00000166592	RRAD	up	protein_coding
34	ENSG00000120217	CD274	up	protein_coding
35	ENSG00000135318	NT5E	up	protein_coding
36	ENSG00000164400	CSF2	up	protein_coding
37	ENSG00000197565	COL4A6	up	protein_coding
38	ENSG00000121858	TNFSF10	up	protein_coding
39	ENSG00000188064	WNT7B	up	protein_coding
40	ENSG00000131737	KRT34	up	protein_coding
41	ENSG00000176788	BASP1	up	protein_coding
42	ENSG00000204941	PSG5	up	protein_coding
43	ENSG00000164879	CA3	up	protein_coding
44	ENSG00000104415	WISP1	up	protein_coding
45	ENSG00000154451	GBP5	up	protein_coding
46	ENSG00000122420	PTGFR	up	protein_coding
47	ENSG00000137959	IFI44L	up	protein_coding
48	ENSG00000151136	BTBD11	up	protein_coding
49	ENSG00000163395	IGFN1	up	protein_coding
50	ENSG00000122861	PLAU	up	protein_coding
51	ENSG00000157613	CREB3L1	up	protein_coding
52	ENSG00000137691	CFAP300	up	protein_coding
53	ENSG00000167355	OR51B5	up	protein_coding
54	ENSG00000140030	GPR65	up	protein_coding
55	ENSG00000157150	TIMP4	up	protein_coding
56	ENSG00000145526	CDH18	up	protein_coding
57	ENSG00000156687	UNC5D	up	protein_coding
58	ENSG00000066056	TIE1	up	protein_coding
59	ENSG00000198796	ALPK2	up	protein_coding
60	ENSG00000038945	MSR1	up	protein_coding
61	ENSG00000135114	OASL	up	protein_coding
62	ENSG00000198865	CCDC152	up	protein_coding
63	ENSG00000158825	CDA	up	protein_coding
64	ENSG00000231924	PSG1	up	protein_coding
65	ENSG00000165949	IFI27	up	protein_coding
66	ENSG00000106366	SERPINE1	up	protein_coding
67	ENSG00000154133	ROBO4	up	protein_coding
68	ENSG00000095752	IL11	up	protein_coding
69	ENSG00000156463	SH3RF2	up	protein_coding
70	ENSG00000272398	CD24	up	protein_coding
71	ENSG00000100739	BDKRB1	up	protein_coding
72	ENSG00000112303	VNN2	up	protein_coding
73	ENSG00000174600	CMKLR1	up	protein_coding
74	ENSG00000065618	COL17A1	up	protein_coding
75	ENSG00000049192	ADAMTS6	up	protein_coding
76	ENSG00000142619	PADI3	up	protein_coding
77	ENSG00000138356	AOX1	up	protein_coding
78	ENSG00000204936	CD177	up	protein_coding
79	ENSG00000149596	JPH2	up	protein_coding
80	ENSG00000170412	GPRC5C	up	protein_coding
81	ENSG00000169594	BNC1	up	protein_coding
82	ENSG00000171051	FPR1	up	protein_coding
83	ENSG00000222047	C10orf55	up	protein_coding
84	ENSG00000116183	PAPPA2	up	protein_coding
85	ENSG00000163359	COL6A3	up	protein_coding
86	ENSG00000111335	OAS2	up	protein_coding
87	ENSG00000087303	NID2	up	protein_coding
88	ENSG00000263155	MYZAP	up	protein_coding
89	ENSG00000232810	TNF	up	protein_coding
90	ENSG00000153233	PTPRR	up	protein_coding
91	ENSG00000028277	POU2F2	up	protein_coding
92	ENSG00000215695	RSC1A1	up	protein_coding
93	ENSG00000150630	VEGFC	up	protein_coding
94	ENSG00000185640	KRT79	up	protein_coding
95	ENSG00000170006	TMEM154	up	protein_coding
96	ENSG00000049249	TNFRSF9	up	protein_coding
97	ENSG00000099998	GGT5	up	protein_coding
98	ENSG00000137878	GCOM1	up	protein_coding
99	ENSG00000183691	NOG	up	protein_coding
100	ENSG00000119125	GDA	up	protein_coding
101	ENSG00000186462	NAP1L2	up	protein_coding
102	ENSG00000151617	EDNRA	up	protein_coding
103	ENSG00000185013	NT5C1B	up	protein_coding
104	ENSG00000271503	CCL5	up	protein_coding
105	ENSG00000109511	ANXA10	up	protein_coding
106	ENSG00000134242	PTPN22	up	protein_coding
107	ENSG00000128340	RAC2	up	protein_coding
108	ENSG00000023171	GRAMD1B	up	protein_coding
109	ENSG00000164520	RAET1E	up	protein_coding
110	ENSG00000107249	GLIS3	up	protein_coding
111	ENSG00000265190	ANXA8	up	protein_coding
112	ENSG00000079263	SP140	up	protein_coding
113	ENSG00000116701	NCF2	up	protein_coding
114	ENSG00000134516	DOCK2	up	protein_coding
115	ENSG00000133067	LGR6	up	protein_coding
116	ENSG00000183668	PSG9	up	protein_coding
117	ENSG00000197646	PDCD1LG2	up	protein_coding
118	ENSG00000187800	PEAR1	up	protein_coding
119	ENSG00000133107	TRPC4	up	protein_coding
120	ENSG00000157551	KCNJ15	up	protein_coding
121	ENSG00000170162	VGLL2	up	protein_coding
122	ENSG00000166922	SCG5	up	protein_coding
123	ENSG00000134533	RERG	up	protein_coding
124	ENSG00000223638	RFPL4A	up	protein_coding
125	ENSG00000188158	NHS	up	protein_coding
126	ENSG00000150054	MPP7	up	protein_coding
127	ENSG00000146411	SLC2A12	up	protein_coding
128	ENSG00000105877	DNAH11	up	protein_coding
129	ENSG00000167105	TMEM92	up	protein_coding
130	ENSG00000167178	ISLR2	up	protein_coding
131	ENSG00000133216	EPHB2	up	protein_coding
132	ENSG00000137752	CASP1	up	protein_coding
133	ENSG00000184922	FMNL1	up	protein_coding
134	ENSG00000050730	TNIP3	up	protein_coding
135	ENSG00000179300	RTL3	up	protein_coding
136	ENSG00000248710	AC079594.2	up	protein_coding
137	ENSG00000007933	FMO3	up	protein_coding
138	ENSG00000112299	VNN1	up	protein_coding
139	ENSG00000111186	WNT5B	up	protein_coding
140	ENSG00000164078	MST1R	up	protein_coding
141	ENSG00000123342	MMP19	up	protein_coding
142	ENSG00000110446	SLC15A3	up	protein_coding
143	ENSG00000133805	AMPD3	up	protein_coding
144	ENSG00000125398	SOX9	up	protein_coding
145	ENSG00000076356	PLXNA2	up	protein_coding
146	ENSG00000134321	RSAD2	up	protein_coding
147	ENSG00000167767	KRT80	up	protein_coding
148	ENSG00000179148	ALOXE3	up	protein_coding
149	ENSG00000174945	AMZ1	up	protein_coding
150	ENSG00000174611	KY	up	protein_coding
151	ENSG00000133816	MICAL2	up	protein_coding
152	ENSG00000157601	MX1	up	protein_coding
153	ENSG00000150281	CTF1	up	protein_coding
154	ENSG00000163092	XIRP2	up	protein_coding
155	ENSG00000187720	THSD4	up	protein_coding
156	ENSG00000087494	PTHLH	up	protein_coding
157	ENSG00000171033	PKIA	up	protein_coding
158	ENSG00000205212	CCDC144NL	up	protein_coding
159	ENSG00000113739	STC2	up	protein_coding
160	ENSG00000169213	RAB3B	up	protein_coding
161	ENSG00000152779	SLC16A12	up	protein_coding
162	ENSG00000153823	PID1	up	protein_coding
163	ENSG00000122862	SRGN	up	protein_coding
164	ENSG00000069431	ABCC9	up	protein_coding
165	ENSG00000117228	GBP1	up	protein_coding
166	ENSG00000172296	SPTLC3	up	protein_coding
167	ENSG00000146242	TPBG	up	protein_coding
168	ENSG00000107201	DDX58	up	protein_coding
169	ENSG00000138411	HECW2	up	protein_coding
170	ENSG00000158125	XDH	up	protein_coding
171	ENSG00000177182	CLVS1	up	protein_coding
172	ENSG00000179071	CCDC89	up	protein_coding
173	ENSG00000070182	SPTB	up	protein_coding
174	ENSG00000196878	LAMB3	up	protein_coding
175	ENSG00000136167	LCP1	up	protein_coding
176	ENSG00000172137	CALB2	up	protein_coding
177	ENSG00000183671	GPR1	up	protein_coding
178	ENSG00000111817	DSE	up	protein_coding
179	ENSG00000100342	APOL1	up	protein_coding
180	ENSG00000085276	MECOM	up	protein_coding
181	ENSG00000255823	MTRNR2L8	up	protein_coding
182	ENSG00000183439	TRIM61	up	protein_coding
183	ENSG00000182578	CSF1R	up	protein_coding
184	ENSG00000145431	PDGFC	up	protein_coding
185	ENSG00000171346	KRT15	up	protein_coding
186	ENSG00000057704	TMCC3	up	protein_coding
187	ENSG00000137809	ITGA11	up	protein_coding
188	ENSG00000148942	SLC5A12	up	protein_coding
189	ENSG00000204131	NHSL2	up	protein_coding
190	ENSG00000164674	SYTL3	up	protein_coding
191	ENSG00000103313	MEFV	up	protein_coding
192	ENSG00000120129	DUSP1	up	protein_coding
193	ENSG00000153714	LURAP1L	up	protein_coding
194	ENSG00000162654	GBP4	up	protein_coding
195	ENSG00000145287	PLAC8	up	protein_coding
196	ENSG00000160013	PTGIR	up	protein_coding
197	ENSG00000167207	NOD2	up	protein_coding
198	ENSG00000133321	RARRES3	up	protein_coding
199	ENSG00000137962	ARHGAP29	up	protein_coding
200	ENSG00000153495	TEX29	up	protein_coding
201	ENSG00000069020	MAST4	up	protein_coding
202	ENSG00000168140	VASN	up	protein_coding
203	ENSG00000117407	ARTN	up	protein_coding
204	ENSG00000113721	PDGFRB	up	protein_coding
205	ENSG00000184985	SORCS2	up	protein_coding
206	ENSG00000088726	TMEM40	up	protein_coding
207	ENSG00000170214	ADRA1B	up	protein_coding
208	ENSG00000003436	TFPI	up	protein_coding
209	ENSG00000198624	CCDC69	up	protein_coding
210	ENSG00000142408	CACNG8	up	protein_coding
211	ENSG00000164483	SAMD3	up	protein_coding
212	ENSG00000175294	CATSPER1	up	protein_coding
213	ENSG00000152939	MARVELD2	up	protein_coding
214	ENSG00000113100	CDH9	up	protein_coding
215	ENSG00000272410	AC022384.1	up	protein_coding
216	ENSG00000147168	IL2RG	up	protein_coding
217	ENSG00000175874	CREG2	up	protein_coding
218	ENSG00000188916	INSYN2	up	protein_coding
219	ENSG00000111981	ULBP1	up	protein_coding
220	ENSG00000005884	ITGA3	up	protein_coding
221	ENSG00000151651	ADAM8	up	protein_coding
222	ENSG00000099365	STX1B	up	protein_coding
223	ENSG00000096996	IL12RB1	up	protein_coding
224	ENSG00000196917	HCAR1	up	protein_coding
225	ENSG00000120549	KIAA1217	up	protein_coding
226	ENSG00000156711	MAPK13	up	protein_coding
227	ENSG00000103534	TMC5	up	protein_coding
228	ENSG00000185674	LYG2	up	protein_coding
229	ENSG00000120738	EGR1	up	protein_coding
230	ENSG00000186854	TRABD2A	up	protein_coding
231	ENSG00000181381	DDX60L	up	protein_coding
232	ENSG00000243649	CFB	up	protein_coding
233	ENSG00000172901	LVRN	up	protein_coding
234	ENSG00000165084	C8orf34	up	protein_coding
235	ENSG00000131386	GALNT15	up	protein_coding
236	ENSG00000251537	AC005324.3	up	protein_coding
237	ENSG00000188042	ARL4C	up	protein_coding
238	ENSG00000086062	B4GALT1	up	protein_coding
239	ENSG00000116285	ERRFI1	up	protein_coding
240	ENSG00000137628	DDX60	up	protein_coding
241	ENSG00000118985	ELL2	up	protein_coding
242	ENSG00000234465	PINLYP	up	protein_coding
243	ENSG00000113494	PRLR	up	protein_coding
244	ENSG00000127325	BEST3	up	protein_coding
245	ENSG00000180720	CHRM4	up	protein_coding
246	ENSG00000161638	ITGA5	up	protein_coding
247	ENSG00000144230	GPR17	up	protein_coding
248	ENSG00000132669	RIN2	up	protein_coding
249	ENSG00000214944	ARHGEF28	up	protein_coding
250	ENSG00000077238	IL4R	up	protein_coding
251	ENSG00000140853	NLRC5	up	protein_coding
252	ENSG00000078269	SYNJ2	up	protein_coding
253	ENSG00000156587	UBE2L6	up	protein_coding
254	ENSG00000172350	ABCG4	up	protein_coding
255	ENSG00000164465	DCBLD1	up	protein_coding
256	ENSG00000117226	GBP3	up	protein_coding
257	ENSG00000163521	GLB1L	up	protein_coding
258	ENSG00000151715	TMEM45B	up	protein_coding
259	ENSG00000229474	PATL2	up	protein_coding
260	ENSG00000163297	ANTXR2	up	protein_coding
261	ENSG00000175352	NRIP3	up	protein_coding
262	ENSG00000163874	ZC3H12A	up	protein_coding
263	ENSG00000184371	CSF1	up	protein_coding
264	ENSG00000183087	GAS6	up	protein_coding
265	ENSG00000158023	WDR66	up	protein_coding
266	ENSG00000161653	NAGS	up	protein_coding
267	ENSG00000188643	S100A16	up	protein_coding
268	ENSG00000125347	IRF1	up	protein_coding
269	ENSG00000088387	DOCK9	up	protein_coding
270	ENSG00000149798	CDC42EP2	up	protein_coding
271	ENSG00000180611	MB21D2	up	protein_coding
272	ENSG00000132109	TRIM21	up	protein_coding
273	ENSG00000167103	PIP5KL1	up	protein_coding
274	ENSG00000186174	BCL9L	up	protein_coding
275	ENSG00000155158	TTC39B	up	protein_coding
276	ENSG00000251493	FOXD1	up	protein_coding
277	ENSG00000075426	FOSL2	up	protein_coding
278	ENSG00000197555	SIPA1L1	up	protein_coding
279	ENSG00000184557	SOCS3	up	protein_coding
280	ENSG00000205045	SLFN12L	up	protein_coding
281	ENSG00000141682	PMAIP1	up	protein_coding
282	ENSG00000176014	TUBB6	up	protein_coding
283	ENSG00000169435	RASSF6	up	protein_coding
284	ENSG00000176597	B3GNT5	up	protein_coding
285	ENSG00000165891	E2F7	up	protein_coding
286	ENSG00000111319	SCNN1A	up	protein_coding
287	ENSG00000173258	ZNF483	up	protein_coding
288	ENSG00000205413	SAMD9	up	protein_coding
289	ENSG00000171476	HOPX	up	protein_coding
290	ENSG00000070961	ATP2B1	up	protein_coding
291	ENSG00000129474	AJUBA	up	protein_coding
292	ENSG00000152894	PTPRK	up	protein_coding
293	ENSG00000144655	CSRNP1	up	protein_coding
294	ENSG00000105738	SIPA1L3	up	protein_coding
295	ENSG00000180263	FGD6	up	protein_coding
296	ENSG00000119636	BBOF1	up	protein_coding
297	ENSG00000155090	KLF10	up	protein_coding
298	ENSG00000171223	JUNB	up	protein_coding
299	ENSG00000146416	AIG1	up	protein_coding
300	ENSG00000173193	PARP14	up	protein_coding
301	ENSG00000177606	JUN	up	protein_coding
302	ENSG00000255872	AL138752.2	up	protein_coding
303	ENSG00000145901	TNIP1	up	protein_coding
304	ENSG00000165923	AGBL2	up	protein_coding
305	ENSG00000115107	STEAP3	up	protein_coding
306	ENSG00000033170	FUT8	up	protein_coding
307	ENSG00000171206	TRIM8	up	protein_coding
308	ENSG00000198363	ASPH	up	protein_coding
309	ENSG00000107554	DNMBP	up	protein_coding
310	ENSG00000230257	NFE4	up	protein_coding
311	ENSG00000053524	MCF2L2	up	protein_coding
312	ENSG00000126458	RRAS	up	protein_coding
313	ENSG00000128016	ZFP36	up	protein_coding
314	ENSG00000143156	NME7	up	protein_coding
315	ENSG00000243444	PALM2	up	protein_coding
316	ENSG00000138835	RGS3	up	protein_coding
317	ENSG00000180884	ZNF792	up	protein_coding
318	ENSG00000102034	ELF4	up	protein_coding
319	ENSG00000115415	STAT1	up	protein_coding
320	ENSG00000118263	KLF7	up	protein_coding
321	ENSG00000113070	HBEGF	up	protein_coding
322	ENSG00000182197	EXT1	up	protein_coding
323	ENSG00000130589	HELZ2	up	protein_coding
324	ENSG00000067066	SP100	up	protein_coding
325	ENSG00000164951	PDP1	up	protein_coding
326	ENSG00000156384	SFR1	up	protein_coding
327	ENSG00000099219	ERMP1	up	protein_coding
328	ENSG00000109790	KLHL5	up	protein_coding
329	ENSG00000150093	ITGB1	up	protein_coding
330	ENSG00000122729	ACO1	up	protein_coding
331	ENSG00000180340	FZD2	up	protein_coding
332	ENSG00000163697	APBB2	up	protein_coding
333	ENSG00000164574	GALNT10	up	protein_coding
334	ENSG00000174791	RIN1	up	protein_coding
335	ENSG00000147251	DOCK11	up	protein_coding
336	ENSG00000137094	DNAJB5	up	protein_coding
337	ENSG00000140950	TLDC1	up	protein_coding
338	ENSG00000128394	APOBEC3F	up	protein_coding
339	ENSG00000198517	MAFK	up	protein_coding
340	ENSG00000205078	SYCE1L	up	protein_coding
341	ENSG00000133961	NUMB	up	protein_coding
342	ENSG00000149115	TNKS1BP1	up	protein_coding
343	ENSG00000136830	FAM129B	up	protein_coding
344	ENSG00000064199	SPA17	up	protein_coding
345	ENSG00000006062	MAP3K14	up	protein_coding
346	ENSG00000013288	MAN2B2	up	protein_coding
347	ENSG00000165006	UBAP1	up	protein_coding
348	ENSG00000176903	PNMA1	up	protein_coding
349	ENSG00000010404	IDS	up	protein_coding
350	ENSG00000119616	FCF1	up	protein_coding
351	ENSG00000106785	TRIM14	up	protein_coding
352	ENSG00000136816	TOR1B	up	protein_coding
353	ENSG00000091436	MAP3K20	up	protein_coding
354	ENSG00000142867	BCL10	up	protein_coding
355	ENSG00000107338	SHB	up	protein_coding
356	ENSG00000080815	PSEN1	up	protein_coding
357	ENSG00000235106	BRD3OS	up	protein_coding
358	ENSG00000198853	RUSC2	up	protein_coding
359	ENSG00000130363	RSPH3	up	protein_coding
360	ENSG00000005238	FAM214B	up	protein_coding
361	ENSG00000166173	LARP6	up	protein_coding
362	ENSG00000151208	DLG5	up	protein_coding
363	ENSG00000119682	AREL1	up	protein_coding
364	ENSG00000165406	2008-03-01	up	protein_coding
365	ENSG00000172175	MALT1	up	protein_coding
366	ENSG00000119685	TTLL5	up	protein_coding
367	ENSG00000171448	ZBTB26	up	protein_coding
368	ENSG00000086065	CHMP5	up	protein_coding
369	ENSG00000153815	CMIP	up	protein_coding
370	ENSG00000035403	VCL	up	protein_coding
371	ENSG00000100647	SUSD6	up	protein_coding
372	ENSG00000185127	C6orf120	up	protein_coding
373	ENSG00000130202	NECTIN2	up	protein_coding
374	ENSG00000073921	PICALM	up	protein_coding
375	ENSG00000132256	TRIM5	up	protein_coding
376	ENSG00000173559	NABP1	up	protein_coding
377	ENSG00000100345	MYH9	up	protein_coding
378	ENSG00000100731	PCNX1	up	protein_coding
379	ENSG00000119650	IFT43	up	protein_coding
380	ENSG00000177058	SLC38A9	up	protein_coding
381	ENSG00000137040	RANBP6	up	protein_coding
382	ENSG00000174718	KIAA1551	up	protein_coding
383	ENSG00000112290	WASF1	up	protein_coding
384	ENSG00000156313	RPGR	up	protein_coding
385	ENSG00000110025	SNX15	up	protein_coding
386	ENSG00000107185	RGP1	up	protein_coding
387	ENSG00000154447	SH3RF1	up	protein_coding
388	ENSG00000075711	DLG1	up	protein_coding
389	ENSG00000171988	JMJD1C	up	protein_coding
390	ENSG00000165915	SLC39A13	up	protein_coding
391	ENSG00000196923	PDLIM7	up	protein_coding
392	ENSG00000128791	TWSG1	up	protein_coding
393	ENSG00000010818	HIVEP2	up	protein_coding
394	ENSG00000068971	PPP2R5B	up	protein_coding
395	ENSG00000183340	JRKL	up	protein_coding
396	ENSG00000163558	PRKCI	up	protein_coding
397	ENSG00000101577	LPIN2	up	protein_coding
398	ENSG00000132254	ARFIP2	up	protein_coding
399	ENSG00000256500	AL139300.1	up	protein_coding
400	ENSG00000139990	DCAF5	up	protein_coding
401	ENSG00000136925	TSTD2	up	protein_coding
402	ENSG00000110697	PITPNM1	up	protein_coding
403	ENSG00000137076	TLN1	up	protein_coding
404	ENSG00000061273	HDAC7	up	protein_coding
405	ENSG00000135365	PHF21A	up	protein_coding
406	ENSG00000180398	MCFD2	up	protein_coding
407	ENSG00000130396	AFDN	up	protein_coding
408	ENSG00000145715	RASA1	up	protein_coding
409	ENSG00000049449	RCN1	up	protein_coding
410	ENSG00000055208	TAB2	up	protein_coding
411	ENSG00000083223	TUT7	up	protein_coding
412	ENSG00000146535	GNA12	up	protein_coding
413	ENSG00000113580	NR3C1	up	protein_coding
414	ENSG00000068323	TFE3	up	protein_coding
415	ENSG00000133657	ATP13A3	up	protein_coding
416	ENSG00000131724	IL13RA1	up	protein_coding
417	ENSG00000175115	PACS1	up	protein_coding
418	ENSG00000067057	PFKP	up	protein_coding
419	ENSG00000077044	DGKD	up	protein_coding
420	ENSG00000095261	PSMD5	up	protein_coding
421	ENSG00000124201	ZNFX1	up	protein_coding
422	ENSG00000156110	ADK	up	protein_coding
423	ENSG00000118058	KMT2A	up	protein_coding
424	ENSG00000011454	RABGAP1	up	protein_coding
425	ENSG00000134970	TMED7	up	protein_coding
426	ENSG00000168944	CEP120	up	protein_coding
427	ENSG00000164054	SHISA5	up	protein_coding
428	ENSG00000177879	AP3S1	up	protein_coding
429	ENSG00000156599	ZDHHC5	up	protein_coding
430	ENSG00000028839	TBPL1	up	protein_coding
431	ENSG00000090863	GLG1	up	protein_coding
432	ENSG00000101596	SMCHD1	up	protein_coding
433	ENSG00000065615	CYB5R4	up	protein_coding
434	ENSG00000085365	SCAMP1	up	protein_coding
435	ENSG00000017797	RALBP1	up	protein_coding
436	ENSG00000109917	ZPR1	up	protein_coding
437	ENSG00000184014	DENND5A	up	protein_coding
438	ENSG00000160584	SIK3	up	protein_coding
439	ENSG00000114439	BBX	up	protein_coding
440	ENSG00000119487	MAPKAP1	up	protein_coding
441	ENSG00000168438	CDC40	up	protein_coding
442	ENSG00000097033	SH3GLB1	up	protein_coding
443	ENSG00000179119	SPTY2D1	up	protein_coding
444	ENSG00000117620	SLC35A3	up	protein_coding
445	ENSG00000051009	FAM160A2	up	protein_coding
446	ENSG00000156671	SAMD8	up	protein_coding
447	ENSG00000117475	BLZF1	up	protein_coding
448	ENSG00000173442	EHBP1L1	up	protein_coding
449	ENSG00000167110	GOLGA2	up	protein_coding
450	ENSG00000110274	CEP164	up	protein_coding
451	ENSG00000145782	ATG12	up	protein_coding
452	ENSG00000145736	GTF2H2	up	protein_coding
453	ENSG00000163755	HPS3	up	protein_coding
454	ENSG00000166261	ZNF202	up	protein_coding
455	ENSG00000126773	PCNX4	up	protein_coding
456	ENSG00000148337	CIZ1	up	protein_coding
457	ENSG00000159921	GNE	up	protein_coding
458	ENSG00000198961	PJA2	up	protein_coding
459	ENSG00000136807	CDK9	up	protein_coding
460	ENSG00000164609	SLU7	up	protein_coding
461	ENSG00000076053	RBM7	up	protein_coding
462	ENSG00000163162	RNF149	up	protein_coding
463	ENSG00000143761	ARF1	down	protein_coding
464	ENSG00000071655	MBD3	down	protein_coding
465	ENSG00000081692	JMJD4	down	protein_coding
466	ENSG00000143811	PYCR2	down	protein_coding
467	ENSG00000115286	NDUFS7	down	protein_coding
468	ENSG00000178761	FAM219B	down	protein_coding
469	ENSG00000214194	SMIM30	down	protein_coding
470	ENSG00000035687	ADSS	down	protein_coding
471	ENSG00000198856	OSTC	down	protein_coding
472	ENSG00000145293	ENOPH1	down	protein_coding
473	ENSG00000084090	STARD7	down	protein_coding
474	ENSG00000127540	UQCR11	down	protein_coding
475	ENSG00000137411	VARS2	down	protein_coding
476	ENSG00000163382	NAXE	down	protein_coding
477	ENSG00000166557	TMED3	down	protein_coding
478	ENSG00000099800	TIMM13	down	protein_coding
479	ENSG00000141002	TCF25	down	protein_coding
480	ENSG00000180900	SCRIB	down	protein_coding
481	ENSG00000267855	NDUFA7	down	protein_coding
482	ENSG00000123684	LPGAT1	down	protein_coding
483	ENSG00000130313	PGLS	down	protein_coding
484	ENSG00000181029	TRAPPC5	down	protein_coding
485	ENSG00000099977	DDT	down	protein_coding
486	ENSG00000163041	H3F3A	down	protein_coding
487	ENSG00000111716	LDHB	down	protein_coding
488	ENSG00000172115	CYCS	down	protein_coding
489	ENSG00000179051	RCC2	down	protein_coding
490	ENSG00000141582	CBX4	down	protein_coding
491	ENSG00000136243	NUPL2	down	protein_coding
492	ENSG00000117691	NENF	down	protein_coding
493	ENSG00000105135	ILVBL	down	protein_coding
494	ENSG00000160803	UBQLN4	down	protein_coding
495	ENSG00000162910	MRPL55	down	protein_coding
496	ENSG00000123159	GIPC1	down	protein_coding
497	ENSG00000140365	COMMD4	down	protein_coding
498	ENSG00000159377	PSMB4	down	protein_coding
499	ENSG00000169696	ASPSCR1	down	protein_coding
500	ENSG00000157353	FUK	down	protein_coding
501	ENSG00000116918	TSNAX	down	protein_coding
502	ENSG00000140521	POLG	down	protein_coding
503	ENSG00000091483	FH	down	protein_coding
504	ENSG00000154518	ATP5MC3	down	protein_coding
505	ENSG00000122565	CBX3	down	protein_coding
506	ENSG00000140395	WDR61	down	protein_coding
507	ENSG00000173598	NUDT4	down	protein_coding
508	ENSG00000106591	MRPL32	down	protein_coding
509	ENSG00000134574	DDB2	down	protein_coding
510	ENSG00000130734	ATG4D	down	protein_coding
511	ENSG00000135776	ABCB10	down	protein_coding
512	ENSG00000124688	MAD2L1BP	down	protein_coding
513	ENSG00000139163	ETNK1	down	protein_coding
514	ENSG00000069998	HDHD5	down	protein_coding
515	ENSG00000106049	HIBADH	down	protein_coding
516	ENSG00000140553	UNC45A	down	protein_coding
517	ENSG00000110063	DCPS	down	protein_coding
518	ENSG00000213337	ANKRD39	down	protein_coding
519	ENSG00000100225	FBXO7	down	protein_coding
520	ENSG00000164032	H2AFZ	down	protein_coding
521	ENSG00000185418	TARSL2	down	protein_coding
522	ENSG00000100142	POLR2F	down	protein_coding
523	ENSG00000179965	ZNF771	down	protein_coding
524	ENSG00000101190	TCFL5	down	protein_coding
525	ENSG00000196262	PPIA	down	protein_coding
526	ENSG00000171163	ZNF692	down	protein_coding
527	ENSG00000143799	PARP1	down	protein_coding
528	ENSG00000089220	PEBP1	down	protein_coding
529	ENSG00000106588	PSMA2	down	protein_coding
530	ENSG00000114993	RTKN	down	protein_coding
531	ENSG00000004864	SLC25A13	down	protein_coding
532	ENSG00000168118	RAB4A	down	protein_coding
533	ENSG00000160310	PRMT2	down	protein_coding
534	ENSG00000035115	SH3YL1	down	protein_coding
535	ENSG00000006625	GGCT	down	protein_coding
536	ENSG00000274523	RCC1L	down	protein_coding
537	ENSG00000171161	ZNF672	down	protein_coding
538	ENSG00000178980	SELENOW	down	protein_coding
539	ENSG00000136270	TBRG4	down	protein_coding
540	ENSG00000182054	IDH2	down	protein_coding
541	ENSG00000173786	CNP	down	protein_coding
542	ENSG00000132694	ARHGEF11	down	protein_coding
543	ENSG00000196683	TOMM7	down	protein_coding
544	ENSG00000169738	DCXR	down	protein_coding
545	ENSG00000136261	BZW2	down	protein_coding
546	ENSG00000080546	SESN1	down	protein_coding
547	ENSG00000159445	THEM4	down	protein_coding
548	ENSG00000111328	CDK2AP1	down	protein_coding
549	ENSG00000100124	ANKRD54	down	protein_coding
550	ENSG00000162073	PAQR4	down	protein_coding
551	ENSG00000100605	ITPK1	down	protein_coding
552	ENSG00000196547	MAN2A2	down	protein_coding
553	ENSG00000154359	LONRF1	down	protein_coding
554	ENSG00000154429	CCSAP	down	protein_coding
555	ENSG00000140474	ULK3	down	protein_coding
556	ENSG00000100350	FOXRED2	down	protein_coding
557	ENSG00000106397	PLOD3	down	protein_coding
558	ENSG00000068024	HDAC4	down	protein_coding
559	ENSG00000106404	CLDN15	down	protein_coding
560	ENSG00000189319	FAM53B	down	protein_coding
561	ENSG00000105875	WDR91	down	protein_coding
562	ENSG00000182957	SPATA13	down	protein_coding
563	ENSG00000184903	IMMP2L	down	protein_coding
564	ENSG00000178718	RPP25	down	protein_coding
565	ENSG00000198825	INPP5F	down	protein_coding
566	ENSG00000109099	PMP22	down	protein_coding
567	ENSG00000159423	ALDH4A1	down	protein_coding
568	ENSG00000157399	ARSE	down	protein_coding
569	ENSG00000161513	FDXR	down	protein_coding
570	ENSG00000147439	BIN3	down	protein_coding
571	ENSG00000198133	TMEM229B	down	protein_coding
572	ENSG00000075240	GRAMD4	down	protein_coding
573	ENSG00000182287	AP1S2	down	protein_coding
574	ENSG00000204314	PRRT1	down	protein_coding
575	ENSG00000064961	HMG20B	down	protein_coding
576	ENSG00000198753	PLXNB3	down	protein_coding
577	ENSG00000175130	MARCKSL1	down	protein_coding
578	ENSG00000006607	FARP2	down	protein_coding
579	ENSG00000162729	IGSF8	down	protein_coding
580	ENSG00000162512	SDC3	down	protein_coding
581	ENSG00000110080	ST3GAL4	down	protein_coding
582	ENSG00000135540	NHSL1	down	protein_coding
583	ENSG00000167291	TBC1D16	down	protein_coding
584	ENSG00000185950	IRS2	down	protein_coding
585	ENSG00000174307	PHLDA3	down	protein_coding
586	ENSG00000159388	BTG2	down	protein_coding
587	ENSG00000141376	BCAS3	down	protein_coding
588	ENSG00000265817	FSBP	down	protein_coding
589	ENSG00000114541	FRMD4B	down	protein_coding
590	ENSG00000182240	BACE2	down	protein_coding
591	ENSG00000155265	GOLGA7B	down	protein_coding
592	ENSG00000183150	GPR19	down	protein_coding
593	ENSG00000135917	SLC19A3	down	protein_coding
594	ENSG00000143669	LYST	down	protein_coding
595	ENSG00000131187	F12	down	protein_coding
596	ENSG00000049769	PPP1R3F	down	protein_coding
597	ENSG00000131477	RAMP2	down	protein_coding
598	ENSG00000162552	WNT4	down	protein_coding
599	ENSG00000109452	INPP4B	down	protein_coding
600	ENSG00000241404	EGFL8	down	protein_coding
601	ENSG00000129244	ATP1B2	down	protein_coding
602	ENSG00000040608	RTN4R	down	protein_coding
603	ENSG00000143369	ECM1	down	protein_coding
604	ENSG00000139438	FAM222A	down	protein_coding
605	ENSG00000157873	TNFRSF14	down	protein_coding
606	ENSG00000141527	CARD14	down	protein_coding
607	ENSG00000119280	C1orf198	down	protein_coding
608	ENSG00000164778	EN2	down	protein_coding
609	ENSG00000178184	PARD6G	down	protein_coding
610	ENSG00000087842	PIR	down	protein_coding
611	ENSG00000258839	MC1R	down	protein_coding
612	ENSG00000138795	LEF1	down	protein_coding
613	ENSG00000179104	TMTC2	down	protein_coding
614	ENSG00000159200	RCAN1	down	protein_coding
615	ENSG00000170271	FAXDC2	down	protein_coding
616	ENSG00000119283	TRIM67	down	protein_coding
617	ENSG00000163884	KLF15	down	protein_coding
618	ENSG00000272442	AL353588.1	down	protein_coding
619	ENSG00000172458	IL17D	down	protein_coding
620	ENSG00000137460	FHDC1	down	protein_coding
621	ENSG00000143554	SLC27A3	down	protein_coding
622	ENSG00000140470	ADAMTS17	down	protein_coding
623	ENSG00000131773	KHDRBS3	down	protein_coding
624	ENSG00000134042	MRO	down	protein_coding
625	ENSG00000109654	TRIM2	down	protein_coding
626	ENSG00000166682	TMPRSS5	down	protein_coding
627	ENSG00000133424	LARGE1	down	protein_coding
628	ENSG00000188859	FAM78B	down	protein_coding
629	ENSG00000179403	VWA1	down	protein_coding
630	ENSG00000187098	MITF	down	protein_coding
631	ENSG00000081189	MEF2C	down	protein_coding
632	ENSG00000078295	ADCY2	down	protein_coding
633	ENSG00000203685	STUM	down	protein_coding
634	ENSG00000158560	DYNC1I1	down	protein_coding
635	ENSG00000154548	SRSF12	down	protein_coding
636	ENSG00000070731	ST6GALNAC2	down	protein_coding
637	ENSG00000090382	LYZ	down	protein_coding
638	ENSG00000204323	SMIM5	down	protein_coding
639	ENSG00000157927	RADIL	down	protein_coding
640	ENSG00000121207	LRAT	down	protein_coding
641	ENSG00000168675	LDLRAD4	down	protein_coding
642	ENSG00000102032	RENBP	down	protein_coding
643	ENSG00000284526	AC015802.6	down	protein_coding
644	ENSG00000136235	GPNMB	down	protein_coding
645	ENSG00000143226	FCGR2A	down	protein_coding
646	ENSG00000184486	POU3F2	down	protein_coding
647	ENSG00000182175	RGMA	down	protein_coding
648	ENSG00000130751	NPAS1	down	protein_coding
649	ENSG00000100604	CHGA	down	protein_coding
650	ENSG00000006377	DLX6	down	protein_coding
651	ENSG00000171766	GATM	down	protein_coding
652	ENSG00000076864	RAP1GAP	down	protein_coding
653	ENSG00000131183	SLC34A1	down	protein_coding
654	ENSG00000169856	ONECUT1	down	protein_coding
655	ENSG00000188783	PRELP	down	protein_coding
656	ENSG00000143341	HMCN1	down	protein_coding
657	ENSG00000125931	CITED1	down	protein_coding
658	ENSG00000126878	AIF1L	down	protein_coding
659	ENSG00000099617	EFNA2	down	protein_coding
660	ENSG00000250305	TRMT9B	down	protein_coding
661	ENSG00000160963	COL26A1	down	protein_coding
662	ENSG00000135127	BICDL1	down	protein_coding
663	ENSG00000174607	UGT8	down	protein_coding
664	ENSG00000162944	RFTN2	down	protein_coding
665	ENSG00000108018	SORCS1	down	protein_coding
666	ENSG00000005471	ABCB4	down	protein_coding
667	ENSG00000104833	TUBB4A	down	protein_coding
668	ENSG00000172349	IL16	down	protein_coding
669	ENSG00000164418	GRIK2	down	protein_coding
670	ENSG00000136160	EDNRB	down	protein_coding
671	ENSG00000091129	NRCAM	down	protein_coding
672	ENSG00000169760	NLGN1	down	protein_coding
673	ENSG00000168824	NSG1	down	protein_coding
674	ENSG00000116329	OPRD1	down	protein_coding
675	ENSG00000115593	SMYD1	down	protein_coding
676	ENSG00000171119	NRTN	down	protein_coding
677	ENSG00000134532	SOX5	down	protein_coding
678	ENSG00000105880	DLX5	down	protein_coding
679	ENSG00000181449	SOX2	down	protein_coding
680	ENSG00000092529	CAPN3	down	protein_coding
681	ENSG00000046653	GPM6B	down	protein_coding
682	ENSG00000168484	SFTPC	down	protein_coding
683	ENSG00000109047	RCVRN	down	protein_coding
684	ENSG00000072694	FCGR2B	down	protein_coding
685	ENSG00000170579	DLGAP1	down	protein_coding
686	ENSG00000259417	CTXND1	down	protein_coding
687	ENSG00000110693	SOX6	down	protein_coding
688	ENSG00000109846	CRYAB	down	protein_coding
689	ENSG00000061337	LZTS1	down	protein_coding
690	ENSG00000187140	FOXD3	down	protein_coding
691	ENSG00000114547	ROPN1B	down	protein_coding
692	ENSG00000139915	MDGA2	down	protein_coding
693	ENSG00000164929	BAALC	down	protein_coding
694	ENSG00000118322	ATP10B	down	protein_coding
695	ENSG00000092421	SEMA6A	down	protein_coding
696	ENSG00000196557	CACNA1H	down	protein_coding
697	ENSG00000100399	CHADL	down	protein_coding
698	ENSG00000157388	CACNA1D	down	protein_coding
699	ENSG00000065371	ROPN1	down	protein_coding
700	ENSG00000056998	GYG2	down	protein_coding
701	ENSG00000184221	OLIG1	down	protein_coding
702	ENSG00000132746	ALDH3B2	down	protein_coding
703	ENSG00000077063	CTTNBP2	down	protein_coding
704	ENSG00000104413	ESRP1	down	protein_coding
705	ENSG00000144668	ITGA9	down	protein_coding
706	ENSG00000120054	CPN1	down	protein_coding
707	ENSG00000100191	SLC5A4	down	protein_coding
708	ENSG00000181790	ADGRB1	down	protein_coding
709	ENSG00000196132	MYT1	down	protein_coding
710	ENSG00000092758	COL9A3	down	protein_coding
711	ENSG00000122574	WIPF3	down	protein_coding
712	ENSG00000144837	PLA1A	down	protein_coding
713	ENSG00000198597	ZNF536	down	protein_coding
714	ENSG00000156219	ART3	down	protein_coding
715	ENSG00000117983	MUC5B	down	protein_coding
716	ENSG00000004846	ABCB5	down	protein_coding
717	ENSG00000189058	APOD	down	protein_coding
718	ENSG00000007174	DNAH9	down	protein_coding
719	ENSG00000144847	IGSF11	down	protein_coding
720	ENSG00000137441	FGFBP2	down	protein_coding
721	ENSG00000164106	SCRG1	down	protein_coding
722	ENSG00000160678	S100A1	down	protein_coding
723	ENSG00000065361	ERBB3	down	protein_coding
724	ENSG00000196376	SLC35F1	down	protein_coding
725	ENSG00000118271	TTR	down	protein_coding
726	ENSG00000007237	GAS7	down	protein_coding
727	ENSG00000044524	EPHA3	down	protein_coding
728	ENSG00000149328	GLB1L2	down	protein_coding
729	ENSG00000206190	ATP10A	down	protein_coding
730	ENSG00000168754	FAM178B	down	protein_coding
731	ENSG00000175899	A2M	down	protein_coding
732	ENSG00000158008	EXTL1	down	protein_coding
733	ENSG00000036565	SLC18A1	down	protein_coding
734	ENSG00000089356	FXYD3	down	protein_coding
735	ENSG00000169783	LINGO1	down	protein_coding
736	ENSG00000120215	MLANA	down	protein_coding
737	ENSG00000101197	BIRC7	down	protein_coding
738	ENSG00000137265	IRF4	down	protein_coding
739	ENSG00000172201	ID4	down	protein_coding
740	ENSG00000071991	CDH19	down	protein_coding
741	ENSG00000158887	MPZ	down	protein_coding
742	ENSG00000086205	FOLH1	down	protein_coding
743	ENSG00000101198	NKAIN4	down	protein_coding
744	ENSG00000134121	CHL1	down	protein_coding
745	ENSG00000124900	TRIM51	down	protein_coding
746	ENSG00000163873	GRIK3	down	protein_coding
747	ENSG00000106278	PTPRZ1	down	protein_coding
748	ENSG00000157766	ACAN	down	protein_coding
749	ENSG00000102313	ITIH6	down	protein_coding
750	ENSG00000123560	PLP1	down	protein_coding
751	ENSG00000100146	SOX10	down	protein_coding
752	ENSG00000219438	FAM19A5	down	protein_coding
753	ENSG00000143171	RXRG	down	protein_coding
754	ENSG00000160307	S100B	down	protein_coding
755	ENSG00000182636	NDN	down	protein_coding
756	ENSG00000077498	TYR	down	protein_coding
757	ENSG00000169562	GJB1	down	protein_coding
758	ENSG00000275385	CCL18	down	protein_coding
759	ENSG00000170624	SGCD	down	protein_coding
760	ENSG00000005513	SOX8	down	protein_coding
761	ENSG00000236453	AC003092.1	up	lncRNA
762	ENSG00000251127	AC091173.1	up	lncRNA
763	ENSG00000205293	LINC01602	up	lncRNA
764	ENSG00000258976	AC013451.2	up	lncRNA
765	ENSG00000253500	AF121898.1	up	lncRNA
766	ENSG00000251629	LINC02241	up	lncRNA
767	ENSG00000227706	AL713998.1	up	lncRNA
768	ENSG00000204362	AL590644.1	up	lncRNA
769	ENSG00000269927	AC004817.3	up	lncRNA
770	ENSG00000267577	AC010327.3	up	lncRNA
771	ENSG00000206337	HCP5	up	lncRNA
772	ENSG00000233818	AP000695.2	up	lncRNA
773	ENSG00000242147	AL365356.5	up	lncRNA
774	ENSG00000261122	LINC02167	up	lncRNA
775	ENSG00000284430	AC020912.1	up	lncRNA
776	ENSG00000224715	Z82186.1	up	lncRNA
777	ENSG00000238117	AP000844.2	up	lncRNA
778	ENSG00000229656	ITGB1-DT	up	lncRNA
779	ENSG00000227681	AL033504.1	up	lncRNA
780	ENSG00000258240	AC002351.1	up	lncRNA
781	ENSG00000264301	LINC01444	up	lncRNA
782	ENSG00000267257	AC105105.1	up	lncRNA
783	ENSG00000283646	LINC02009	up	lncRNA
784	ENSG00000231776	LINC01611	up	lncRNA
785	ENSG00000259146	AC005476.2	up	lncRNA
786	ENSG00000235385	LINC02154	up	lncRNA
787	ENSG00000231298	MANCR	up	lncRNA
788	ENSG00000260896	ARLNC1	up	lncRNA
789	ENSG00000224141	MIR548XHG	up	lncRNA
790	ENSG00000249500	LINC01179	up	lncRNA
791	ENSG00000266602	AC008109.1	up	lncRNA
792	ENSG00000267121	AC008105.3	up	lncRNA
793	ENSG00000276851	AC002401.4	up	lncRNA
794	ENSG00000260454	AL355607.2	up	lncRNA
795	ENSG00000237596	AL138828.1	up	lncRNA
796	ENSG00000233521	LINC01638	up	lncRNA
797	ENSG00000269416	LINC01224	up	lncRNA
798	ENSG00000256001	AC079949.1	up	lncRNA
799	ENSG00000224596	ZMIZ1-AS1	up	lncRNA
800	ENSG00000250697	AC010343.3	up	lncRNA
801	ENSG00000238160	AC116366.2	up	lncRNA
802	ENSG00000237807	AC022034.1	up	lncRNA
803	ENSG00000225269	LINC00705	up	lncRNA
804	ENSG00000229563	LINC01204	up	lncRNA
805	ENSG00000240476	LINC00973	up	lncRNA
806	ENSG00000237914	SIRPG-AS1	up	lncRNA
807	ENSG00000234155	LINC02535	up	lncRNA
808	ENSG00000229261	AL596223.1	up	lncRNA
809	ENSG00000231877	AL359551.1	up	lncRNA
810	ENSG00000251129	LINC02506	up	lncRNA
811	ENSG00000233817	AL162727.1	up	lncRNA
812	ENSG00000203650	LINC01285	up	lncRNA
813	ENSG00000249279	LINC02057	up	lncRNA
814	ENSG00000269652	AC011510.1	up	lncRNA
815	ENSG00000284669	AC092053.3	up	lncRNA
816	ENSG00000249867	AC090833.1	up	lncRNA
817	ENSG00000254266	PKIA-AS1	up	lncRNA
818	ENSG00000246640	PICART1	up	lncRNA
819	ENSG00000278266	AC079949.2	up	lncRNA
820	ENSG00000229618	AC011287.1	up	lncRNA
821	ENSG00000236098	AC097059.2	up	lncRNA
822	ENSG00000231574	LINC02015	up	lncRNA
823	ENSG00000258807	AL359237.1	up	lncRNA
824	ENSG00000226777	FAM30A	up	lncRNA
825	ENSG00000276116	FUT8-AS1	up	lncRNA
826	ENSG00000273669	AC015819.1	up	lncRNA
827	ENSG00000223511	AL683807.1	up	lncRNA
828	ENSG00000260398	AC068700.1	up	lncRNA
829	ENSG00000251138	AC090502.1	up	lncRNA
830	ENSG00000248323	LUCAT1	up	lncRNA
831	ENSG00000285367	AC087564.1	up	lncRNA
832	ENSG00000251442	LINC01094	up	lncRNA
833	ENSG00000280721	LINC01943	up	lncRNA
834	ENSG00000227959	AL451042.2	up	lncRNA
835	ENSG00000229951	FLJ31356	up	lncRNA
836	ENSG00000272695	GAS6-DT	up	lncRNA
837	ENSG00000245008	AP001122.1	up	lncRNA
838	ENSG00000234948	LINC01524	up	lncRNA
839	ENSG00000272094	AC091614.1	up	lncRNA
840	ENSG00000275216	AL161431.1	up	lncRNA
841	ENSG00000283959	AP002851.1	up	lncRNA
842	ENSG00000237352	LINC01358	up	lncRNA
843	ENSG00000230894	AL133284.1	up	lncRNA
844	ENSG00000260633	AC010207.1	up	lncRNA
845	ENSG00000235927	NEXN-AS1	up	lncRNA
846	ENSG00000223914	LINC02471	up	lncRNA
847	ENSG00000232774	FLJ22447	up	lncRNA
848	ENSG00000229867	STEAP3-AS1	up	lncRNA
849	ENSG00000272755	AC245297.2	up	lncRNA
850	ENSG00000251567	AC018680.1	up	lncRNA
851	ENSG00000246145	RRS1-AS1	up	lncRNA
852	ENSG00000232063	AL691447.2	up	lncRNA
853	ENSG00000253669	GASAL1	up	lncRNA
854	ENSG00000247993	FOXD1-AS1	up	lncRNA
855	ENSG00000227028	SLC8A1-AS1	up	lncRNA
856	ENSG00000249275	AC093817.1	up	lncRNA
857	ENSG00000249685	AC079921.2	up	lncRNA
858	ENSG00000267226	AC104971.1	up	lncRNA
859	ENSG00000227908	FLJ31104	up	lncRNA
860	ENSG00000238058	AL355574.1	up	lncRNA
861	ENSG00000270069	MIR222HG	up	lncRNA
862	ENSG00000235831	BHLHE40-AS1	up	lncRNA
863	ENSG00000274317	LINC02334	up	lncRNA
864	ENSG00000232164	LINC01873	up	lncRNA
865	ENSG00000281649	EBLN3P	up	lncRNA
866	ENSG00000226312	CFLAR-AS1	up	lncRNA
867	ENSG00000269293	ZSCAN16-AS1	down	lncRNA
868	ENSG00000255394	C8orf49	down	lncRNA
869	ENSG00000264365	AC023983.1	down	lncRNA
870	ENSG00000269296	AC005614.1	down	lncRNA
871	ENSG00000278291	AL161772.1	down	lncRNA
872	ENSG00000253921	AC091982.1	down	lncRNA
873	ENSG00000261460	AC009690.2	down	lncRNA
874	ENSG00000233461	AL445524.1	down	lncRNA
875	ENSG00000282987	AC099753.1	down	lncRNA
876	ENSG00000267719	LINC02078	down	lncRNA
877	ENSG00000272273	IER3-AS1	down	lncRNA
878	ENSG00000273387	AC005005.3	down	lncRNA
879	ENSG00000248339	LINC02504	down	lncRNA
880	ENSG00000235303	AL023495.1	down	lncRNA
881	ENSG00000276399	FLJ36000	down	lncRNA
882	ENSG00000246877	DNM1P35	down	lncRNA
883	ENSG00000272002	AC010904.2	down	lncRNA
884	ENSG00000281920	AC007389.5	down	lncRNA
885	ENSG00000245648	AC022075.1	down	lncRNA
886	ENSG00000273321	AC023983.2	down	lncRNA
887	ENSG00000225177	FLJ46906	down	lncRNA
888	ENSG00000238164	TNFRSF14-AS1	down	lncRNA
889	ENSG00000267251	AC139100.1	down	lncRNA
890	ENSG00000277199	LINC01632	down	lncRNA
891	ENSG00000230798	FOXD3-AS1	down	lncRNA
892	ENSG00000264985	AC124804.1	down	lncRNA
893	ENSG00000222044	AL031587.1	down	lncRNA
894	ENSG00000232803	SLCO4A1-AS1	down	lncRNA
895	ENSG00000259006	AC092143.2	down	lncRNA
896	ENSG00000271947	AC017076.1	down	lncRNA
897	ENSG00000230490	AL139383.1	down	lncRNA
898	ENSG00000231023	LINC00326	down	lncRNA
899	ENSG00000226674	TEX41	down	lncRNA
900	ENSG00000203335	AC006019.1	down	lncRNA
901	ENSG00000250198	LINC02199	down	lncRNA
902	ENSG00000261329	AC016597.1	down	lncRNA
903	ENSG00000274307	AC023449.2	down	lncRNA
904	ENSG00000234535	AL161719.1	down	lncRNA
905	ENSG00000225930	LINC02249	down	lncRNA
906	ENSG00000234323	LINC01505	down	lncRNA
907	ENSG00000258657	AL136018.1	down	lncRNA
908	ENSG00000260423	LINC02367	down	lncRNA
909	ENSG00000183674	LINC00518	down	lncRNA
910	ENSG00000264578	AC009630.3	down	lncRNA
911	ENSG00000236985	AL121892.1	down	lncRNA
912	ENSG00000259536	AC091045.1	down	lncRNA
913	ENSG00000242082	SLC5A4-AS1	down	lncRNA
914	ENSG00000233539	AC011294.1	down	lncRNA
915	ENSG00000273124	AL365434.2	down	lncRNA
916	ENSG00000227392	HPN-AS1	down	lncRNA
917	ENSG00000225768	AL161646.1	down	lncRNA
918	ENSG00000234546	LNCTAM34A	down	lncRNA
919	ENSG00000231817	LINC01198	down	lncRNA
920	ENSG00000283994	AC092652.3	down	lncRNA
921	ENSG00000254416	AP000924.1	down	lncRNA
922	ENSG00000226496	LINC00323	down	lncRNA
923	ENSG00000261959	AC015909.3	down	lncRNA
924	ENSG00000248461	LINC02119	down	lncRNA
925	ENSG00000278910	BANCR	down	lncRNA
926	ENSG00000229400	AL596330.1	down	lncRNA
927	ENSG00000235280	MCF2L-AS1	down	lncRNA
928	ENSG00000229537	LINC01739	down	lncRNA
929	ENSG00000224050	AL008723.1	down	lncRNA
930	ENSG00000269376	AL356740.3	down	lncRNA
931	ENSG00000275620	FLJ16779	down	lncRNA
932	ENSG00000250986	LINC02600	down	lncRNA
933	ENSG00000260807	AC009041.2	down	lncRNA
934	ENSG00000229543	AC010163.1	down	lncRNA
935	ENSG00000262223	AC110285.1	down	lncRNA
936	ENSG00000237797	AL161935.3	down	lncRNA
937	ENSG00000179066	AC020907.1	down	lncRNA
